# Supplementary material for: The Potential of Essential Oils from Active Packaging to Reduce Ethylene Biosynthesis in Plant Products. Part 2: Fruits (Blueberries and Blackberries)
Source: Plants (Basel). 2023 Sep 28;12(19):3418. doi: 10.3390/plants12193418 (PMC10574652; doi:10.3390/plants12193418)
Supplement: Supplementary file 1 [file plants-12-03418-s001.zip]

Archive with 11 entries (10 files):
- Table S1.xlsx
- Table S2.pdf
- Table S3/
- Table S3/pars_ACC_blackberries.csv
- Table S3/pars_ACC_blueberries.csv
- Table S3/pars_ACO_blackberries.csv
- Table S3/pars_ACO_blueberries.csv
- Table S3/pars_ACS_blackberries.csv
- Table S3/pars_ACS_blueberries.csv
- Table S3/pars_ethylene prodution_blackberries.csv
- Table S3/pars_ethylene prodution_blueberries.csv
