# Supplementary material for: The Potential of Essential Oils from Active Packaging to Reduce Ethylene Biosynthesis in Plant Products. Part 2: Fruits (Blueberries and Blackberries)
Source: Plants (Basel). 2023 Sep 28;12(19):3418. doi: 10.3390/plants12193418 (PMC10574652; doi:10.3390/plants12193418)
Supplement: Supplementary file 1 [file plants-12-03418-s001.zip › Table S1.xlsx]

## Sheet: ACS Blackberries
		ACS Blackberries (nmol kg-1 s-1)
EOS	Doses (mg m-2)	2ºC	8ºC	15ºC	22ºC
CONTROL	0	0.39	0.38	0.39	0.465017
CONTROL	0	0.218842	0.336724	0.28	0.32
CONTROL	0	0.268153	0.35	0.32	0.45
CONTROL	0	0.27	0.26	0.31	0.35
GERANIOL	100	0.28	0.35	0.236211	0.315389
GERANIOL	100	0.35	0.39179	0.350724	0.198781
GERANIOL	100	0.39	0.39	0.294617	0.35
GERANIOL	100	0.211612	0.25	0.311598	0.27
GERANIOL	500	0.16607	0.217036	0.171755	0.335898
GERANIOL	500	0.24	0.32	0.225895	0.154653
GERANIOL	500	0.27	0.25	0.42	0.28
GERANIOL	500	0.349764	0.36	0.25	0.26
GERANIOL	1000	0.323393	0.24	0.352686	0.159144
GERANIOL	1000	0.25248	0.261558	0.16973	0.15416
GERANIOL	1000	0.174361	0.33	0.34	0.25111
GERANIOL	1000	0.203963	0.26	0.369439	0.24
FENNEL	100	0.251994	0.32	0.389425	0.263053
FENNEL	100	0.320139	0.26	0.353026	0.255441
FENNEL	100	0.36	0.337272	0.357888	0.184265
FENNEL	100	0.26	0.352635	0.45	0.225717
FENNEL	500	0.19	0.45	0.302667	0.214968
FENNEL	500	0.32	0.35	0.35	0.137724
FENNEL	500	0.28	0.298053	0.287307	0.34
FENNEL	500	0.332318	0.25	0.46	0.237536
FENNEL	1000	0.291191	0.306214	0.275485	0.196975
FENNEL	1000	0.371783	0.35	0.205897	0.206631
FENNEL	1000	0.2	0.28	0.317594	0.25
FENNEL	1000	0.27	0.315535	0.35	0.232916
LEMON	100	0.39	0.34	0.282113	0.17229
LEMON	100	0.36	0.4	0.337011	0.25
LEMON	100	0.331613	0.217392	0.32	0.28
LEMON	100	0.333641	0.319127	0.45	0.31
LEMON	500	0.256633	0.268535	0.39	0.165636
LEMON	500	0.1927	0.242117	0.35	0.335298
LEMON	500	0.354009	0.34	0.34	0.25
LEMON	500	0.315086	0.168998	0.418286	0.27
LEMON	1000	0.262243	0.31	0.34	0.324918
LEMON	1000	0.24	0.341511	0.24	0.210113
LEMON	1000	0.35	0.222173	0.297117	0.29
LEMON	1000	0.37	0.216465	0.23	0.318663
COMBINATION	100	0.34	0.343054	0.39	0.24
COMBINATION	100	0.23	0.285209	0.29	0.35
COMBINATION	100	0.35	0.377093	0.36	0.34
COMBINATION	100	0.191929	0.328318	0.36	0.35
COMBINATION	500	0.187305	0.238436	0.436802	0.202442
COMBINATION	500	0.35	0.35	0.25672	0.35
COMBINATION	500	0.231699	0.412621	0.33	0.32
COMBINATION	500	0.229093	0.25	0.39	0.23
COMBINATION	1000	0.239209	0.36	0.364012	0.266338
COMBINATION	1000	0.28313	0.34	0.42	0.363057
COMBINATION	1000	0.344465	0.285128	0.26	0.35
COMBINATION	1000	0.313798	0.182701		0.25
