# Supplementary material for: The Potential of Essential Oils from Active Packaging to Reduce Ethylene Biosynthesis in Plant Products. Part 2: Fruits (Blueberries and Blackberries)
Source: Plants (Basel). 2023 Sep 28;12(19):3418. doi: 10.3390/plants12193418 (PMC10574652; doi:10.3390/plants12193418)
Supplement: Supplementary file 1 [file plants-12-03418-s001.zip › Table S3/pars_ACC_blackberries.csv]

parameter	Estimate	Est.Error	l-95% CI	u-95% CI	Rhat	Bulk_ESS	Tail_ESS
Intercept	0.049642676171643085	6.892237031346158e-4	0.048232813771634776	0.051001234733089755	1.000647051411042	1978.2655271957947	1258.9251987076939
t2fake_tempfake_dose:conditionCOMBINACION_1	0.0042036020698932065	0.0015666181623049315	0.0012583782885772633	0.007180057600618227	1.001312576453083	1485.1721115721075	1511.2329625967748
t2fake_tempfake_dose:conditionCOMBINACION_2	-0.01701412098944487	0.0012973223193262606	-0.019472303116574892	-0.014446079242578753	1.0008892643714258	1852.2026905296427	1231.8384715557736
t2fake_tempfake_dose:conditionCOMBINACION_3	4.203648484466913e-4	0.0015006320199864077	-0.0026187145326153592	0.003400105458322342	1.0027133094136718	1844.9106355748233	1173.4295873608105
t2fake_tempfake_dose:conditionGERANIOL_1	-3.31075152810156e-4	0.0013361752947560952	-0.0030819774057470983	0.0022102100378676706	1.0004028033109764	1676.1177558089196	1228.6066633294233
t2fake_tempfake_dose:conditionGERANIOL_2	-0.016329447555517535	0.0013083939870776077	-0.01883503493437856	-0.01369313437321644	1.001452560055658	1930.9548465191904	1302.5233205190027
t2fake_tempfake_dose:conditionGERANIOL_3	-0.001710853999774941	0.0014384696511575822	-0.0045338940617171445	0.0011064908699792678	1.0015620379797165	828.057446704443	417.5148772878485
t2fake_tempfake_dose:conditionHINOJO_1	0.0029336474905100646	0.001327536986718646	4.3781216792647626e-4	0.005625085385321611	1.0039921610790268	1989.1840292784111	1141.2025789285306
t2fake_tempfake_dose:conditionHINOJO_2	-0.01522149894410208	0.0013290826302899126	-0.017758207852867157	-0.012585766355187494	1.0034853176469072	1617.7912369677458	1266.5545823823777
t2fake_tempfake_dose:conditionHINOJO_3	-3.2046930958589217e-4	0.0013022490021239515	-0.00283394695246649	0.002257106590253503	1.0002141288601556	1893.4797965670068	1002.1832563180026
t2fake_tempfake_dose:conditionLIMONNUEVO_1	0.0024377268525407132	0.001422635759485119	-4.578025461220203e-4	0.005151408834776532	1.0004705372622207	1441.5926371315747	1337.3832781707654
t2fake_tempfake_dose:conditionLIMONNUEVO_2	-0.016542778908242902	0.0013262535190822246	-0.019271213910890577	-0.014041403234572463	1.0004645245936203	1894.1665639940338	1575.7926953754597
t2fake_tempfake_dose:conditionLIMONNUEVO_3	5.877697479823681e-4	0.001473680315976841	-0.0021729878404974042	0.003574802699003847	1.0020659070251396	1317.8408391483567	997.126834328417
sigma	0.008944284062395598	5.093685549907652e-4	0.008032846260536108	0.009968908338124659	1.004666704130995	1559.2575541379083	1444.2803451090608
sds(t2fake_tempfake_doseconditionCOMBINACION_1)	0.060175696494014275	0.0830079605392851	0.0014812266462486121	0.27109096198447297	1.0006804766770554	462.16661841246764	1002.3457233866217
sds(t2fake_tempfake_doseconditionCOMBINACION_2)	0.042759875434443186	0.08793167099930607	6.184515560434684e-4	0.30701237007124266	1.0043565719856586	493.6876093552137	603.2726281498016
sds(t2fake_tempfake_doseconditionCOMBINACION_3)	0.3178354722119418	0.16095062479631322	0.13882569269693334	0.6992201620192239	1.0064767897620988	466.93027273786566	653.7883207375671
sds(t2fake_tempfake_doseconditionGERANIOL_1)	0.10832632902582756	0.1511166695629123	0.0035169180615742804	0.5514515332809646	1.0002653297741044	348.2299658171512	553.5148119601371
sds(t2fake_tempfake_doseconditionGERANIOL_2)	0.11959054353326014	0.18377267859947677	0.005552281106795734	0.7320063500168179	1.0025319867866238	333.74204912985846	258.6688781460875
sds(t2fake_tempfake_doseconditionGERANIOL_3)	0.1350959091410746	0.07766660977240379	0.05318878357884284	0.34236907147545337	1.0020833473402329	540.4156008910325	941.1207872461692
sds(t2fake_tempfake_doseconditionHINOJO_1)	0.07223839828257564	0.09343905448152613	0.001836915634950178	0.321390184020555	1.009702653397347	293.373831396506	733.2449493967285
sds(t2fake_tempfake_doseconditionHINOJO_2)	0.044377929851154956	0.08587306715979402	6.741053971440495e-4	0.30803934425721957	1.001896073377797	580.3414737640611	719.4632070683197
sds(t2fake_tempfake_doseconditionHINOJO_3)	0.14581624155313216	0.08310973117425943	0.05594279523939257	0.3556956568996597	1.0005509666576653	555.5139552862491	1012.8328078218999
sds(t2fake_tempfake_doseconditionLIMONNUEVO_1)	0.11774214992482024	0.14077868181535183	0.007729817634206406	0.5486645092370417	1.0059042871883614	277.9679135221797	600.203738865268
sds(t2fake_tempfake_doseconditionLIMONNUEVO_2)	0.04665177338127809	0.08332072084942804	0.0010054301577081444	0.29181786769511964	1.0050320565616884	499.5706859031766	705.0285731331828
sds(t2fake_tempfake_doseconditionLIMONNUEVO_3)	0.23280544299572423	0.11552445748501748	0.10290854584399176	0.5480971299652819	1.0054921325019355	531.8740287416744	894.9784738342752
