# Supplementary material for: The Potential of Essential Oils from Active Packaging to Reduce Ethylene Biosynthesis in Plant Products. Part 2: Fruits (Blueberries and Blackberries)
Source: Plants (Basel). 2023 Sep 28;12(19):3418. doi: 10.3390/plants12193418 (PMC10574652; doi:10.3390/plants12193418)
Supplement: Supplementary file 1 [file plants-12-03418-s001.zip › Table S3/pars_ACC_blueberries.csv]

parameter	Estimate	Est.Error	l-95% CI	u-95% CI	Rhat	Bulk_ESS	Tail_ESS
Intercept	0.024657050813811445	4.915373048030171e-4	0.023719871087857954	0.025658566019753096	1.001024655910187	831.1651702768057	1385.266921268083
t2fake_tempfake_dose:conditionANIS_1	9.368189232944102e-4	9.67041950854203e-4	-9.97523479252229e-4	0.002829290733723042	1.0065952254591384	576.9037959446223	1629.1075998900592
t2fake_tempfake_dose:conditionANIS_2	0.001022258191628574	8.720098010554327e-4	-6.838703422888143e-4	0.0027592891485506824	1.0102804387585735	1650.9727731726573	949.1397778093917
t2fake_tempfake_dose:conditionANIS_3	-2.296307877186461e-4	9.889234908089695e-4	-0.0021077829080704325	0.0017780152343014127	1.0073109792748673	2005.6263664641965	1187.729482909608
t2fake_tempfake_dose:conditionCITRAL_1	-0.00204643334299534	8.983123853801013e-4	-0.003840884076658591	-2.9202496415383917e-4	1.0030552359872127	2137.7361841132965	1557.1484210504143
t2fake_tempfake_dose:conditionCITRAL_2	0.0034818095713132252	9.486555137764399e-4	0.001638900051714473	0.005137015290202077	1.0034335084809867	207.83542456140066	747.3900793383249
t2fake_tempfake_dose:conditionCITRAL_3	-4.0643778882113536e-4	9.412072430690461e-4	-0.002248536681424584	0.0015145091909458668	1.0042759361318692	1925.1333639262687	1327.430815811355
t2fake_tempfake_dose:conditionCOMBINACION_1	0.0014437242252757184	0.0010515668294342206	-6.501174026643432e-4	0.003618692056474856	1.000042068340001	1845.5958293700128	1302.6062379767254
t2fake_tempfake_dose:conditionCOMBINACION_2	0.002054608900709583	9.081369580565082e-4	2.1885404725664225e-4	0.003869766449957323	1.0056284145253196	1888.3645813109697	1252.727039683818
t2fake_tempfake_dose:conditionCOMBINACION_3	-1.7434299300304401e-4	0.0010016739375342015	-0.002053463347965316	0.0017792657730048029	1.0028000296004453	598.9693813125805	1362.4099673177325
t2fake_tempfake_dose:conditionLEMONGRASS_1	6.989131998551297e-4	9.751872721750802e-4	-0.001076336420399671	0.0026452242368144104	1.012157729730213	211.7966741717819	572.4984556243863
t2fake_tempfake_dose:conditionLEMONGRASS_2	0.004627404879799581	8.766026843973445e-4	0.002910634222778652	0.0063098469415416095	1.0099591526982636	1831.4307908267494	1648.5637469782087
t2fake_tempfake_dose:conditionLEMONGRASS_3	-6.732092469637112e-6	9.081120588833822e-4	-0.001823655774406871	0.0018379758554761903	1.0045310519676804	1873.697349222934	1137.4500645158882
sigma	0.005989817179070052	3.3179951445003924e-4	0.005368833476254012	0.006713934201473951	1.0269275748391085	1284.6201507212315	1225.592172623329
sds(t2fake_tempfake_doseconditionANIS_1)	0.07638652351484616	0.10905441045495476	7.650791041405494e-4	0.3834722221869703	1.0198874329910594	216.60424473681906	659.4198941361807
sds(t2fake_tempfake_doseconditionANIS_2)	0.10389341575052898	0.26652148902303413	9.087615374405631e-4	1.14798305903778	1.039521280045086	48.805498139360495	11.210345668904218
sds(t2fake_tempfake_doseconditionANIS_3)	0.3544768440666323	0.16851428773120886	0.17762574455152813	0.7789899822755324	1.0131971065012546	257.4037566018028	424.0826635090287
sds(t2fake_tempfake_doseconditionCITRAL_1)	0.02845691555522324	0.047453552326319405	7.04286707982108e-4	0.15807349928505193	1.0085607974555042	567.4933163583484	1110.2924592507732
sds(t2fake_tempfake_doseconditionCITRAL_2)	0.04176215463596211	0.08399584551685772	9.009832586206717e-4	0.27787814736028993	1.0057069156706793	492.80687077107046	787.1577756416957
sds(t2fake_tempfake_doseconditionCITRAL_3)	0.33151554768799585	0.134889283608323	0.1680458581676163	0.7067768897273214	1.0090436051643663	265.64688839037	565.7559169811191
sds(t2fake_tempfake_doseconditionCOMBINACION_1)	0.035341250591767064	0.06446311216355004	5.70980205076973e-4	0.20341691540379617	1.0042887097076898	190.17976365036563	587.4291168134235
sds(t2fake_tempfake_doseconditionCOMBINACION_2)	0.039191113928188616	0.0808874158540313	6.496990679209455e-4	0.22911556796351437	1.0193952783091398	180.46525333358682	565.3402926142861
sds(t2fake_tempfake_doseconditionCOMBINACION_3)	0.3395797715481593	0.12879777566321104	0.17893151180670924	0.6670730113026809	1.010412578347247	451.8901724188007	672.8366127061133
sds(t2fake_tempfake_doseconditionLEMONGRASS_1)	0.03322448410138047	0.05328746889266563	7.780872579826698e-4	0.18187904428823673	1.0153945123424841	434.53723231790605	827.2871202733543
sds(t2fake_tempfake_doseconditionLEMONGRASS_2)	0.027350638401229983	0.05805117598886775	4.379804276494391e-4	0.187771077875543	1.0108528791448752	247.36321658761435	594.6495076257238
sds(t2fake_tempfake_doseconditionLEMONGRASS_3)	0.3403036872298651	0.1433989204707814	0.16441127805619563	0.6754823811104548	1.0202692563688556	123.48469157550987	547.3858170363901
