# Supplementary material for: The Potential of Essential Oils from Active Packaging to Reduce Ethylene Biosynthesis in Plant Products. Part 2: Fruits (Blueberries and Blackberries)
Source: Plants (Basel). 2023 Sep 28;12(19):3418. doi: 10.3390/plants12193418 (PMC10574652; doi:10.3390/plants12193418)
Supplement: Supplementary file 1 [file plants-12-03418-s001.zip › Table S3/pars_ACO_blackberries.csv]

parameter	Estimate	Est.Error	l-95% CI	u-95% CI	Rhat	Bulk_ESS	Tail_ESS
Intercept	0.015579784197349717	2.8387146794144427e-4	0.015006297811798363	0.016145973556390327	1.0039910621226746	1889.6404344581163	1136.9037030033835
t2fake_tempfake_dose:conditionCOMBINACION_1	0.0027268458357202056	5.581174709489542e-4	0.0016122706598186405	0.0037769233794992425	1.0000571905737778	2063.711269958395	1247.5653848323707
t2fake_tempfake_dose:conditionCOMBINACION_2	-0.004684277643347893	5.448985150314331e-4	-0.005721262935395185	-0.0036132718851448605	1.0004059618635681	1753.2147481205034	1223.3526931745482
t2fake_tempfake_dose:conditionCOMBINACION_3	-0.0022461291220566893	5.816948605458297e-4	-0.003411531824596431	-0.0011423702374793894	1.0019543804752897	1721.6846649621325	1157.5921142601082
t2fake_tempfake_dose:conditionGERANIOL_1	0.0017571473608892442	5.259926047427807e-4	6.938736790714657e-4	0.002797268220702063	1.002812211435188	1919.8472499177533	1249.923123916776
t2fake_tempfake_dose:conditionGERANIOL_2	-0.005149961629738298	5.251196150492553e-4	-0.00618502636940902	-0.0041644555351278674	0.9998797999328606	1892.5719089829902	1480.5453662290736
t2fake_tempfake_dose:conditionGERANIOL_3	-0.0015115213021418199	5.657231134183297e-4	-0.0026161412230750144	-3.7718254870238945e-4	1.0016253873033094	1937.5974917827486	1190.0076360793903
t2fake_tempfake_dose:conditionHINOJO_1	0.001972244144603121	5.439344246125713e-4	9.422760419751298e-4	0.002973966306068938	1.0077495815239708	1833.925192250359	1379.9909369586478
t2fake_tempfake_dose:conditionHINOJO_2	-0.005702190374951512	5.317990266753703e-4	-0.006725624387525763	-0.004637540741773584	1.001192833685019	1811.7088354564573	1354.5805080574357
t2fake_tempfake_dose:conditionHINOJO_3	-1.1233967215319063e-4	5.526131127714193e-4	-0.001201224628970394	9.672218518430778e-4	1.000546886579727	2009.2851202608358	1440.633721745565
t2fake_tempfake_dose:conditionLIMONNUEVO_1	0.001989327050683988	5.38957083836556e-4	9.397057541151458e-4	0.003012693377160877	1.0003906865145669	1938.5187386511386	1399.1884076485517
t2fake_tempfake_dose:conditionLIMONNUEVO_2	-0.005153252063313728	5.462875684875418e-4	-0.006212893719267331	-0.004096810108672314	1.0035744282242485	1971.5065886414657	1494.685186871711
t2fake_tempfake_dose:conditionLIMONNUEVO_3	-2.2475029942887223e-4	5.889829373364942e-4	-0.0013975298011240952	9.673910253609543e-4	0.9998320494268336	2029.8997552527392	1014.3183148133488
sigma	0.003584940528105311	2.1534628791731252e-4	0.0032024580434677403	0.004025323712674233	1.0009221960948433	1486.7827562425875	1316.2465788247275
sds(t2fake_tempfake_doseconditionCOMBINACION_1)	0.01411449781649062	0.02245322352501322	3.733904354280514e-4	0.0679305634936949	1.0002100061854278	754.9624125397962	1023.5655341360333
sds(t2fake_tempfake_doseconditionCOMBINACION_2)	0.03429774856309166	0.05667187385489402	9.169472609010864e-4	0.21112583730011336	1.0006662808290536	375.3031605046942	657.3888081138045
sds(t2fake_tempfake_doseconditionCOMBINACION_3)	0.029853744548346953	0.020809535184289685	0.0058671433736110605	0.08396906267050781	1.003967874325569	438.2944422121467	561.1774662609532
sds(t2fake_tempfake_doseconditionGERANIOL_1)	0.03419744381699845	0.05140616615946266	5.835158654990326e-4	0.1795617891667729	1.0081379183700734	302.674016909948	702.286422562481
sds(t2fake_tempfake_doseconditionGERANIOL_2)	0.0366608502625086	0.07003706924424834	7.282355039996304e-4	0.22531309658061063	1.0018235701799343	349.00721183644106	648.1404113804418
sds(t2fake_tempfake_doseconditionGERANIOL_3)	0.026478570916362368	0.02236441760020242	0.002773792552412271	0.08293494395329537	1.0062635807441456	343.9842993068555	549.3551123461096
sds(t2fake_tempfake_doseconditionHINOJO_1)	0.04707551466047246	0.06649045488627116	6.00057452038452e-4	0.2544790213237821	1.0012174890013912	350.87632035676785	758.3453801495174
sds(t2fake_tempfake_doseconditionHINOJO_2)	0.05154718482616906	0.07303868862355485	0.005045266642224758	0.2852453015548169	1.003771073253177	516.1468412028239	721.0984196936837
sds(t2fake_tempfake_doseconditionHINOJO_3)	0.06728708251656795	0.05107648038621845	0.016793794232244516	0.20868877274180356	1.0143990949680837	293.4612020574204	458.1408077741006
sds(t2fake_tempfake_doseconditionLIMONNUEVO_1)	0.017716387854511528	0.028359170822715184	2.4933702183383593e-4	0.10284280967008388	1.0002908586328003	549.6047050058861	778.4170102184563
sds(t2fake_tempfake_doseconditionLIMONNUEVO_2)	0.03988373968373413	0.06204519641504704	0.0015051031375758932	0.23720990509196963	1.0013305413086107	466.82247836906504	666.6955120860963
sds(t2fake_tempfake_doseconditionLIMONNUEVO_3)	0.03265946883145297	0.02886915311364367	0.004419551281339014	0.11245297714027572	1.0029541266691004	427.76872008709165	626.5664298783944
