# Supplementary material for: The Potential of Essential Oils from Active Packaging to Reduce Ethylene Biosynthesis in Plant Products. Part 2: Fruits (Blueberries and Blackberries)
Source: Plants (Basel). 2023 Sep 28;12(19):3418. doi: 10.3390/plants12193418 (PMC10574652; doi:10.3390/plants12193418)
Supplement: Supplementary file 1 [file plants-12-03418-s001.zip › Table S3/pars_ACO_blueberries.csv]

parameter	Estimate	Est.Error	l-95% CI	u-95% CI	Rhat	Bulk_ESS	Tail_ESS
Intercept	0.022166198924874574	2.914483033074441e-4	0.021560082848277526	0.022718411388366222	1.0012683134433265	1607.7412233133368	1117.4874031944605
t2fake_tempfake_dose:conditionANIS_1	0.003041064473171681	5.489990346519562e-4	0.0019663025860422387	0.004116894293255913	1.0032705966727111	1795.8224115876276	1541.728942389105
t2fake_tempfake_dose:conditionANIS_2	0.001571349813908484	5.212022295087744e-4	5.419885356121095e-4	0.002563549363047748	0.9999959576166053	2051.1850213519983	1479.0136180682994
t2fake_tempfake_dose:conditionANIS_3	-0.0011925755082721986	5.75864409778802e-4	-0.002260225332115006	-1.100553287856124e-4	0.9999108767179405	1925.9930264758696	1336.558602121945
t2fake_tempfake_dose:conditionCITRAL_1	7.641312327247483e-4	5.474003892188782e-4	-3.2635524708294933e-4	0.0018592744251765046	1.0002303772391512	1766.0734958208873	1267.6086538824088
t2fake_tempfake_dose:conditionCITRAL_2	-0.004764937626224001	5.280852171171156e-4	-0.005824974711091892	-0.003709927189704951	0.9994043662251347	1759.857017740584	1419.4713051073593
t2fake_tempfake_dose:conditionCITRAL_3	-4.7061482918083576e-4	5.719860512505717e-4	-0.00159184843540256	7.396165642400129e-4	1.0002546082834192	1423.785054192605	838.1280522212121
t2fake_tempfake_dose:conditionCOMBINACION_1	0.0014029942756861485	6.432341225169434e-4	1.7558286434325853e-4	0.002642545380993361	1.0020216325653193	1654.7434393245362	1623.0927829649236
t2fake_tempfake_dose:conditionCOMBINACION_2	-6.813672849647654e-4	5.826028251943927e-4	-0.0018923370301446175	4.564816536728857e-4	1.000385766022375	1263.0170345060324	609.6536741021449
t2fake_tempfake_dose:conditionCOMBINACION_3	-6.92965931945966e-4	5.927480456419379e-4	-0.0018373754657362757	4.970609875132293e-4	1.0001185707495373	1886.9928142352169	1279.2449121057737
t2fake_tempfake_dose:conditionLEMONGRASS_1	0.002742562247410911	5.289469245693723e-4	0.001712980182793141	0.003752727833511283	1.0045717122484452	1705.4379136335194	784.5671610646749
t2fake_tempfake_dose:conditionLEMONGRASS_2	-0.0033599842107417234	5.218250220509068e-4	-0.0043978869027777	-0.002366299375720522	1.0017384457877905	1551.0364009292555	1190.8465325700377
t2fake_tempfake_dose:conditionLEMONGRASS_3	-0.0028909237768755917	5.550081083934545e-4	-0.003941324278818278	-0.001811947419028665	0.9999903361428487	2157.2896197729874	1558.2432952762756
sigma	0.003535596718652652	2.1243932967741677e-4	0.003157281666972241	0.003975125424381219	1.004255169122869	1316.1068500811414	1115.4914783046356
sds(t2fake_tempfake_doseconditionANIS_1)	0.017969916420856442	0.026926020358325427	2.5321788032997626e-4	0.09077304056345396	1.002013208286703	430.00858513078714	501.10831645525025
sds(t2fake_tempfake_doseconditionANIS_2)	0.07688287471887446	0.10337641184080915	0.009535510954508218	0.42661564361431864	1.0015661254461619	327.5677878011736	237.29427192388948
sds(t2fake_tempfake_doseconditionANIS_3)	0.101856241897828	0.05000433742405604	0.04611627666764265	0.23193571343253877	1.0027439076694644	358.2119312479829	605.0267420771985
sds(t2fake_tempfake_doseconditionCITRAL_1)	0.015525949577683064	0.026313950612212582	3.1194525369015146e-4	0.08323294061520395	1.0026589501622036	665.989617532089	1119.235374878151
sds(t2fake_tempfake_doseconditionCITRAL_2)	0.024585848767949607	0.058503496062747594	3.690714354235376e-4	0.17486734256897266	0.9992592720058735	509.9790520999662	439.4920249619306
sds(t2fake_tempfake_doseconditionCITRAL_3)	0.09109141996739228	0.058315088708601664	0.031048162314605613	0.26411868674049604	1.0088268731062853	358.44819312866684	675.9883283125101
sds(t2fake_tempfake_doseconditionCOMBINACION_1)	0.018971267181961658	0.03590510261673989	3.5788762265861714e-4	0.11868330480236824	1.0026166973181307	544.6148964890846	631.2241462949327
sds(t2fake_tempfake_doseconditionCOMBINACION_2)	0.03111649944847025	0.05559264875201579	7.812136998324835e-4	0.18924173737690755	1.0025936486414662	473.27529442710573	823.9304479631762
sds(t2fake_tempfake_doseconditionCOMBINACION_3)	0.20734707953071527	0.10282701026714745	0.08261311920404178	0.45528149271721646	1.0062950599011096	369.02985544979515	620.1473626634285
sds(t2fake_tempfake_doseconditionLEMONGRASS_1)	0.012149992700026419	0.01990287370388158	3.0354955433753667e-4	0.06415425675866582	1.0059980843651712	620.9035266369092	875.1514438447809
sds(t2fake_tempfake_doseconditionLEMONGRASS_2)	0.018142133242556244	0.038346536726047466	2.5866189594551687e-4	0.11873383036215611	1.001193734178029	564.3512502214808	855.9662562376386
sds(t2fake_tempfake_doseconditionLEMONGRASS_3)	0.08402681817577855	0.0416934127776924	0.03714329803390374	0.1965707209921852	1.000587014438224	582.9342571852541	969.5586209393215
