# Supplementary material for: The Potential of Essential Oils from Active Packaging to Reduce Ethylene Biosynthesis in Plant Products. Part 2: Fruits (Blueberries and Blackberries)
Source: Plants (Basel). 2023 Sep 28;12(19):3418. doi: 10.3390/plants12193418 (PMC10574652; doi:10.3390/plants12193418)
Supplement: Supplementary file 1 [file plants-12-03418-s001.zip › Table S3/pars_ACS_blackberries.csv]

parameter	Estimate	Est.Error	l-95% CI	u-95% CI	Rhat	Bulk_ESS	Tail_ESS
Intercept	0.2910681606199616	0.005094876464061854	0.2812468405882617	0.3013362201770518	1.0000498604664714	1920.6637231587038	1079.177844591504
t2fake_tempfake_dose:conditionCOMBINACION_1	-0.0027979933925451283	0.00973361096411945	-0.0216221774450365	0.01596428303906631	1.0002851568075475	1727.5062937976613	1319.9173840283026
t2fake_tempfake_dose:conditionCOMBINACION_2	0.011449003545608087	0.009640283933043073	-0.0074725204214344575	0.030079164123931263	1.0003991719617924	1726.0481016612923	1210.5113216407417
t2fake_tempfake_dose:conditionCOMBINACION_3	-0.003574898577513735	0.01008859825149311	-0.022627971649143323	0.01617293037041228	0.9992670598149808	1834.179279316007	1325.5800118351488
t2fake_tempfake_dose:conditionGERANIOL_1	-0.023147845060843743	0.010083232253379681	-0.04279833615558747	-0.0022452928111977985	1.004006467678507	1683.892761107449	919.5506869641724
t2fake_tempfake_dose:conditionGERANIOL_2	-0.007642594833510525	0.009661245833867928	-0.025671059236323037	0.011972220587255559	1.000196715548979	1636.4526342628294	1010.3188622579003
t2fake_tempfake_dose:conditionGERANIOL_3	0.001651044298180181	0.009944035723166947	-0.01766378295723739	0.02170064720881309	1.0026229610504813	1549.9891116979593	1025.9780567442115
t2fake_tempfake_dose:conditionHINOJO_1	-0.011438711714644664	0.009678723093961235	-0.02990242706155319	0.0073817888767887955	1.002471132384837	1421.923834642456	1056.8589283169927
t2fake_tempfake_dose:conditionHINOJO_2	-0.018141648088715528	0.009177653588301278	-0.036653778354038095	2.0948087405045658e-5	1.0004163705493012	1968.6234694026732	1167.4503978929306
t2fake_tempfake_dose:conditionHINOJO_3	-0.004185030711795872	0.009984492730605355	-0.023976360090022138	0.01549329716881031	1.0006955631567158	1836.1298572177952	1026.5470189610617
t2fake_tempfake_dose:conditionLIMONNUEVO_1	-0.010972470429178928	0.009604178439821469	-0.030080803143814498	0.00832602461657674	1.001586951545013	1710.9671722720416	1041.4542498652436
t2fake_tempfake_dose:conditionLIMONNUEVO_2	-0.01303772536189584	0.009538645997956468	-0.03161285286244353	0.0050568138534619	1.001409023235565	1876.6901923136138	1417.7868221382182
t2fake_tempfake_dose:conditionLIMONNUEVO_3	0.011799285177437623	0.009885140990836946	-0.00721095007798886	0.03135071798517656	1.0002751733381894	1779.245871007622	940.4984868077541
sigma	0.06447988479313134	0.003822747628522645	0.05733428965221073	0.07256393597857917	1.0005407807509201	1162.0624108478737	854.7711198437815
sds(t2fake_tempfake_doseconditionCOMBINACION_1)	0.272950543822183	0.3477895445690331	0.010894286771087622	1.2835035254178258	1.0003787554064651	620.0119586429154	924.4716682999674
sds(t2fake_tempfake_doseconditionCOMBINACION_2)	0.25985949592281427	0.3953363962467646	0.004262814699986037	1.4612298626954243	1.0015961793435288	509.79413252798753	681.5350495025534
sds(t2fake_tempfake_doseconditionCOMBINACION_3)	0.3021376858728163	0.2505775253707163	0.027335079283543128	0.9872478276457416	1.0017862010625227	590.6341921055235	528.1844713381862
sds(t2fake_tempfake_doseconditionGERANIOL_1)	0.23910968987358638	0.32759905301456776	0.0040976920802380115	1.1577896967471997	1.0007093715697253	631.1541552249362	873.3254778121504
sds(t2fake_tempfake_doseconditionGERANIOL_2)	0.30451275066140254	0.44556393476664685	0.006761539323537347	1.5856428340814008	1.0057798522671961	450.6363162688074	636.9196568211163
sds(t2fake_tempfake_doseconditionGERANIOL_3)	0.24687705689766426	0.22868639364845195	0.014595713837447115	0.8065008148255629	1.0016999907983868	479.94223930844225	574.0995355067691
sds(t2fake_tempfake_doseconditionHINOJO_1)	0.49188720184579016	0.572549684343177	0.008994809417952835	2.023000327880653	1.0049089703995961	388.95142710434715	746.7260954977902
sds(t2fake_tempfake_doseconditionHINOJO_2)	0.2354482535838623	0.35919455034776193	0.004223697749076221	1.3899956260264146	1.006902374735459	437.6729839950257	751.4042754859187
sds(t2fake_tempfake_doseconditionHINOJO_3)	0.4646600133237616	0.30446085780510107	0.13031826430243887	1.2510846850368655	1.0056558228123016	571.9775285925791	944.6930392800843
sds(t2fake_tempfake_doseconditionLIMONNUEVO_1)	0.33982914620233656	0.3749628848885055	0.009815498734844068	1.4200048574835216	1.0009742542836242	424.11793044963224	781.8610224783093
sds(t2fake_tempfake_doseconditionLIMONNUEVO_2)	0.33255244785175336	0.49159699584929767	0.007342333150955976	1.9723681909009465	1.003742799134503	371.3672871126175	912.3198400939854
sds(t2fake_tempfake_doseconditionLIMONNUEVO_3)	0.3048181773680963	0.2835190074395862	0.015999867477501616	1.0522126959077316	1.0049666700009463	503.13328554605204	969.8348822741609
