# Supplementary material for: The Potential of Essential Oils from Active Packaging to Reduce Ethylene Biosynthesis in Plant Products. Part 2: Fruits (Blueberries and Blackberries)
Source: Plants (Basel). 2023 Sep 28;12(19):3418. doi: 10.3390/plants12193418 (PMC10574652; doi:10.3390/plants12193418)
Supplement: Supplementary file 1 [file plants-12-03418-s001.zip › Table S3/pars_ACS_blueberries.csv]

parameter	Estimate	Est.Error	l-95% CI	u-95% CI	Rhat	Bulk_ESS	Tail_ESS
Intercept	0.14316541087735934	0.0018116548465750024	0.13970298293831962	0.146517604138358	1.0061589710720402	425.75126291454376	1394.193746127968
t2fake_tempfake_dose:conditionANIS_1	0.027151754629171954	0.0035630348894321465	0.02032916803097356	0.033746080576745274	1.0075705714863281	531.4773486700121	1107.2603568456605
t2fake_tempfake_dose:conditionANIS_2	0.001326363038336688	0.003544701481904924	-0.005658936044017677	0.008203095678120905	1.0004539527565435	1006.9717976993016	1070.903127352072
t2fake_tempfake_dose:conditionANIS_3	0.005503599733332029	0.0037387845560705297	-0.0019436180378315743	0.013024567368634865	1.0190580986847169	1417.8370782507084	939.6253273319631
t2fake_tempfake_dose:conditionCITRAL_1	0.013459536943969598	0.0037317870558798783	0.006402672292788025	0.020448360247636167	1.0002217758238867	1284.3491776980823	1108.457914732968
t2fake_tempfake_dose:conditionCITRAL_2	0.014349789809964575	0.003389519380596125	0.007606789100180697	0.021058763484063703	1.006607754975564	1572.381570897394	1033.291420797945
t2fake_tempfake_dose:conditionCITRAL_3	-0.002685917514995143	0.0034607673253348203	-0.009565917083596947	0.004092132793109827	1.011825722752135	1888.2857233238371	1163.0731216964039
t2fake_tempfake_dose:conditionCOMBINACION_1	0.007279276383286948	0.0036018545301245053	3.356268491008422e-4	0.014118509192559373	1.0025045965147283	1468.1188353278387	1184.1835342086904
t2fake_tempfake_dose:conditionCOMBINACION_2	0.002334380892703619	0.0035425225198457075	-0.004685978438796955	0.009101452969405807	1.00456353176204	977.0667842420663	1036.8273104250165
t2fake_tempfake_dose:conditionCOMBINACION_3	0.006982302677605892	0.003773548689737983	-4.7815071973819e-4	0.013892771187412197	1.0062398791186715	377.0748965957013	863.9179761824248
t2fake_tempfake_dose:conditionLEMONGRASS_1	0.010038002518748146	0.0033192416573448553	0.0034836209443671025	0.01653608996626665	1.0017098502413095	1632.8312097138094	896.0260810477648
t2fake_tempfake_dose:conditionLEMONGRASS_2	0.0062068731832707665	0.0034740018491685185	-6.481238936601236e-4	0.013008253940054379	1.0041291903698613	1701.1313540141487	1221.9175100309797
t2fake_tempfake_dose:conditionLEMONGRASS_3	0.005300788126290514	0.003564297819299066	-0.0013267537322049026	0.012285442938398679	1.001523240109797	1019.218400779964	1048.4262046780734
sigma	0.023221753684168605	0.0013167440560970611	0.020690054435840478	0.02601096826037569	1.003357087635066	896.6991938512177	955.4294545814615
sds(t2fake_tempfake_doseconditionANIS_1)	0.10118183964384168	0.12811391163110017	0.0026623179229224117	0.49453407091213913	1.0004782042551719	343.58343545897844	516.9977795133011
sds(t2fake_tempfake_doseconditionANIS_2)	0.23658113135616893	0.2686095421757856	0.027312226603615555	1.1085646805266498	1.0012537188536446	284.0103940464285	491.3785763464883
sds(t2fake_tempfake_doseconditionANIS_3)	0.13326855642738797	0.11437259865819858	0.008803453575724976	0.45257159823336235	1.003536041031685	271.003382427777	544.9360444258589
sds(t2fake_tempfake_doseconditionCITRAL_1)	0.13916723780447476	0.18592534044845635	0.0040479244543789265	0.7884714230250417	1.0101412258156717	362.85167608084515	548.2949666579036
sds(t2fake_tempfake_doseconditionCITRAL_2)	0.0929035697591651	0.17086667890146987	0.0014048838484175697	0.6324103954528284	1.005719243553616	342.62283649983937	348.0126011333033
sds(t2fake_tempfake_doseconditionCITRAL_3)	0.26634381411884267	0.16794959731482526	0.07632011702816428	0.6784970980169936	1.005416049806266	299.28007580458416	400.93533366718293
sds(t2fake_tempfake_doseconditionCOMBINACION_1)	0.08310924778213137	0.13081768782521158	0.0016459249130431188	0.48204169411594716	1.0099895250131736	456.8264924991317	661.9109698656596
sds(t2fake_tempfake_doseconditionCOMBINACION_2)	0.12870284858824493	0.2696625368222248	0.0023523617588742268	1.4305331446291474	1.0084571631327626	128.5626144169367	49.72316992610656
sds(t2fake_tempfake_doseconditionCOMBINACION_3)	0.19249065170373175	0.12766728284869175	0.06674968323908954	0.4935975736361751	1.0031130155275125	318.44297922760416	518.0491932241898
sds(t2fake_tempfake_doseconditionLEMONGRASS_1)	0.17810710710626915	0.20119049104981673	0.004576013548300823	0.7454798269716394	1.0327315325020345	146.86074174679456	548.046549237884
sds(t2fake_tempfake_doseconditionLEMONGRASS_2)	0.10677196868836418	0.1603846730750306	0.0017757084639928812	0.6258813530318851	1.0031676472346192	366.8969727020779	583.0731344160799
sds(t2fake_tempfake_doseconditionLEMONGRASS_3)	0.23854738292152705	0.15551584783952344	0.07304486941386396	0.61908003702496	1.012930868799996	230.9564814704117	436.0861093405088
