# Supplementary material for: The Potential of Essential Oils from Active Packaging to Reduce Ethylene Biosynthesis in Plant Products. Part 2: Fruits (Blueberries and Blackberries)
Source: Plants (Basel). 2023 Sep 28;12(19):3418. doi: 10.3390/plants12193418 (PMC10574652; doi:10.3390/plants12193418)
Supplement: Supplementary file 1 [file plants-12-03418-s001.zip › Table S3/pars_ethylene prodution_blackberries.csv]

parameter	Estimate	Est.Error	l-95% CI	u-95% CI	Rhat	Bulk_ESS	Tail_ESS
Intercept	0.9473656487432425	0.015044676040604693	0.9172044775784398	0.9767264805859377	1.0018719053758245	2747.712079606552	1334.8146555230273
t2fake_tempfake_dose:conditionCOMBINACION_1	0.05676320956740405	0.03245833065084456	-0.006970760879196109	0.12421952569870971	1.0020258659949322	1976.3294992038873	1395.650367603051
t2fake_tempfake_dose:conditionCOMBINACION_2	0.8513014730078033	0.029979078132229633	0.7942700376298281	0.9101915583677542	1.001074115525262	2342.5833849523347	1612.9592954019581
t2fake_tempfake_dose:conditionCOMBINACION_3	0.04277741707212682	0.031233333496631332	-0.018229491694675293	0.10294433485432083	0.9997858177388635	1994.6535628863408	1045.1956861136293
t2fake_tempfake_dose:conditionGERANIOL_1	0.03613417913517205	0.02995351770963862	-0.023567560868917144	0.09524541700851213	1.0011195974381568	2404.3638761310767	1548.8212708113574
t2fake_tempfake_dose:conditionGERANIOL_2	0.5987480945863056	0.029831298786987603	0.5404519197718616	0.6577532998734937	0.9996500219819942	2372.8570658309427	1503.3148187047
t2fake_tempfake_dose:conditionGERANIOL_3	0.03342200621812587	0.030365747751533567	-0.024564855477889194	0.09271175579556376	1.0001339344837246	2876.189507091506	1640.4486441907793
t2fake_tempfake_dose:conditionHINOJO_1	0.02772169861355006	0.028208542485970878	-0.029061089752851224	0.08388559069705562	1.0005684973489832	2498.0416148487197	1589.8867000710584
t2fake_tempfake_dose:conditionHINOJO_2	0.7091701267426533	0.028233632356001334	0.6519624362665397	0.7635697386526507	1.0010610556473851	1834.60234591333	1307.5637829587217
t2fake_tempfake_dose:conditionHINOJO_3	0.06308090503518544	0.03039957275824408	-8.515865361237353e-4	0.12286007731441588	0.9994499633508849	1910.4029106745402	1149.816655730866
t2fake_tempfake_dose:conditionLIMONNUEVO_1	0.08980403419590723	0.02820590893058588	0.031662775776749134	0.14627815172198086	1.0028209351952369	2259.2986720046306	1529.6360051749293
t2fake_tempfake_dose:conditionLIMONNUEVO_2	0.7057624858259418	0.028513702759635943	0.6507362294120597	0.7634342681511972	1.0056300726651715	2002.193849995853	1419.8622163768664
t2fake_tempfake_dose:conditionLIMONNUEVO_3	0.07258404220413806	0.030264701623702872	0.0131863840770381	0.13003200810401933	1.0009950178823765	2293.9068443439905	1558.8894681274571
sigma	0.19477365974671712	0.011597166493080178	0.17375367991507581	0.2195797070558638	0.9997173857709115	1945.0289104206934	1654.9638842533827
sds(t2fake_tempfake_doseconditionCOMBINACION_1)	0.5735817313823524	0.662825191427107	0.015564985888813474	2.4487424281770704	1.000311907516777	810.6356533614593	1156.9973109565453
sds(t2fake_tempfake_doseconditionCOMBINACION_2)	0.5601423932579588	0.7953148182232563	0.015248567208898261	2.6675762983948164	1.001147119646883	762.2943113423476	987.3587104303209
sds(t2fake_tempfake_doseconditionCOMBINACION_3)	5.702824720748424	1.8771646701946005	3.19135486012834	10.498773847942136	1.003574533322652	732.4789760261916	1122.8772652340674
sds(t2fake_tempfake_doseconditionGERANIOL_1)	0.5553005050914986	0.630951248958955	0.013829164542419689	2.365688027924012	1.0047291445379192	784.1635732789498	1013.4174023798644
sds(t2fake_tempfake_doseconditionGERANIOL_2)	0.75153229528721055	0.8251623197601737	0.028155498257853236	2.8386927064920404	1.0014355083111657	476.778964693965	712.5175819946498
sds(t2fake_tempfake_doseconditionGERANIOL_3)	4.078721277671614	1.4293796556987137	2.1992267154366454	7.493631588319289	1.0052867189678474	720.0328374307262	1069.8541780097858
sds(t2fake_tempfake_doseconditionHINOJO_1)	0.47238931195307876	0.5717771475844421	0.008858211627696105	2.0558126433691517	1.0012144722930767	867.7603781653039	1037.4408567306134
sds(t2fake_tempfake_doseconditionHINOJO_2)	0.548793062521299	0.7189647832244033	0.01541322723778776	2.5112070884967483	1.0042786987035428	899.637702514504	1301.219162604596
sds(t2fake_tempfake_doseconditionHINOJO_3)	5.139823751718213	1.5658155100619757	3.103376675254266	9.20140352239896	1.001083928872152	772.4526843332823	1283.8952956675614
sds(t2fake_tempfake_doseconditionLIMONNUEVO_1)	0.5456749961196817	0.6763324478223972	0.008516628057849916	2.4543685023058615	1.0017927082722604	733.7215337172382	992.1277896942262
sds(t2fake_tempfake_doseconditionLIMONNUEVO_2)	0.5242566319538376	0.6495574522902501	0.01499688969180878	2.388304872255279	1.0040669379355094	815.0966718836427	851.2971679829514
sds(t2fake_tempfake_doseconditionLIMONNUEVO_3)	3.886462283991239	1.384441889541501	2.108842892868346	7.045923521283573	1.0055367089494782	742.6265789411392	1058.2759445964907
