# Supplementary material for: The Potential of Essential Oils from Active Packaging to Reduce Ethylene Biosynthesis in Plant Products. Part 2: Fruits (Blueberries and Blackberries)
Source: Plants (Basel). 2023 Sep 28;12(19):3418. doi: 10.3390/plants12193418 (PMC10574652; doi:10.3390/plants12193418)
Supplement: Supplementary file 1 [file plants-12-03418-s001.zip › Table S3/pars_ethylene prodution_blueberries.csv]

parameter	Estimate	Est.Error	l-95% CI	u-95% CI	Rhat	Bulk_ESS	Tail_ESS
Intercept	0.9469695314478236	0.014881166960006274	0.918357434801094	0.9768554879363988	1.001330801589731	1807.178749235038	1486.6381686407817
t2fake_tempfake_dose:conditionANIS_1	0.0879898732552345	0.031114761089755652	0.028467402636283175	0.14988101519617422	1.0047418594368205	1744.5417284507769	1312.4193004955566
t2fake_tempfake_dose:conditionANIS_2	0.7068232563227815	0.029330202614162817	0.6525855457738813	0.7667162590334303	1.0009284832018326	2031.3604744253623	1419.4003707372187
t2fake_tempfake_dose:conditionANIS_3	0.07311180490343454	0.03034328052895307	0.01548129289767849	0.12990475061030013	1.0012503253486835	2309.535671632287	1634.6126523263406
t2fake_tempfake_dose:conditionCITRAL_1	0.038118837858082254	0.029669170030112664	-0.020403371102084192	0.09545993360600198	1.0004805099186846	1701.6079187130035	841.4047137516563
t2fake_tempfake_dose:conditionCITRAL_2	0.5984368748088393	0.029685854319134737	0.5405546567659385	0.6561891359748284	0.9996929018373854	2318.5467678938458	1322.6675337562967
t2fake_tempfake_dose:conditionCITRAL_3	0.03139330024951215	0.030196371202217746	-0.028456190013408107	0.08977889935928095	1.00438804905868	1156.6072242946018	1181.4199644614846
t2fake_tempfake_dose:conditionCOMBINACION_1	0.058644154487309155	0.03192562104670344	-0.004309672076351842	0.11940648217419161	1.000896427415441	1471.0674741110304	1298.4682465429735
t2fake_tempfake_dose:conditionCOMBINACION_2	0.8515968015421003	0.02949737889449512	0.7952004703187312	0.908729079974979	0.9995469407987633	2169.136571703267	1452.6744843411939
t2fake_tempfake_dose:conditionCOMBINACION_3	0.04074429602850147	0.03360234251563921	-0.02469009695179945	0.10624952476432624	1.0012724188004922	1606.0439427113079	1419.1792692777376
t2fake_tempfake_dose:conditionLEMONGRASS_1	0.028622624473426676	0.028856991127557546	-0.028564551488805295	0.08558649979455975	1.002470045657194	2549.2289043440705	1488.7572909984044
t2fake_tempfake_dose:conditionLEMONGRASS_2	0.7091178507934244	0.02772462571559039	0.6549153564177638	0.7658416738160948	1.0001225704762613	1357.2791949406383	1386.4569964133188
t2fake_tempfake_dose:conditionLEMONGRASS_3	0.06243888610132613	0.03174604129413552	1.5800776684648683e-4	0.12658719421168052	1.0004430522344947	2004.417026072692	1118.9721483328517
sigma	0.1945962119161117	0.011651130090391065	0.17249023881604839	0.21871894313986792	1.0024925231744788	1135.8573712542284	1202.653188174151
sds(t2fake_tempfake_doseconditionANIS_1)	0.5448257839698141	0.7049161093687522	0.009514806756291717	2.42775485312092	1.0016223901677925	549.2577810702376	1063.0942000793384
sds(t2fake_tempfake_doseconditionANIS_2)	0.5745849124796477	0.7457676420328581	0.019333493992194372	2.6622935888127164	0.9996819596145553	740.6275599934331	985.5242939202122
sds(t2fake_tempfake_doseconditionANIS_3)	3.868380168508726	1.335562359688354	2.0917648529656607	7.190898543410963	1.0019230721918195	537.2648088344359	839.6032848433933
sds(t2fake_tempfake_doseconditionCITRAL_1)	0.5923838562353833	0.6874763065018047	0.015785896079136427	2.6459028619972944	1.0074401847993013	536.8543749002047	824.2165428945334
sds(t2fake_tempfake_doseconditionCITRAL_2)	0.8192622297111954	0.8847442320403525	0.0338132401388019	3.124610069292073	1.0027686957783222	498.8097541179556	1117.7758697305353
sds(t2fake_tempfake_doseconditionCITRAL_3)	3.9810945202595343	1.3910601904873205	2.158188307459036	7.327684953354861	1.0017118013895518	664.6762594659325	582.6075266516473
sds(t2fake_tempfake_doseconditionCOMBINACION_1)	0.5525797093513458	0.6322817553747285	0.018607398819211356	2.479310328757404	1.0018262353422103	768.4069636481216	1267.6086538824088
sds(t2fake_tempfake_doseconditionCOMBINACION_2)	0.5502599342583645	0.7012855022238863	0.013993720697734056	2.3915193428101165	1.0000885095588863	677.8023644462215	1232.2749867116127
sds(t2fake_tempfake_doseconditionCOMBINACION_3)	5.837877263359754	2.100158216514451	3.209483067116248	12.481763655275117	1.0052035910675239	372.7960149623283	150.15312252548958
sds(t2fake_tempfake_doseconditionLEMONGRASS_1)	0.5880654732198218	0.9663756526942452	0.011098103842166663	3.019195315331589	1.0089716215253082	361.84182601843696	173.80638813624816
sds(t2fake_tempfake_doseconditionLEMONGRASS_2)	0.5656191287222303	0.7267427506134733	0.01777716936006004	2.559107403564043	0.9998987909959157	867.3819284898784	993.733277002688
sds(t2fake_tempfake_doseconditionLEMONGRASS_3)	5.168618109031252	1.7089169425238229	2.718079509541818	9.341145365056887	1.0071032650256357	361.1229810895427	161.96964125318854
